# Supplementary material for: Multifunctional Bamboo Fiber/Epoxy Composites Featuring Integrated Superhydrophobicity and Enhanced Mechanical–Thermal Performance
Source: Nanomaterials (Basel). 2025 Dec 19;16(1):8. doi: 10.3390/nano16010008 (PMC12787842; doi:10.3390/nano16010008)
Supplement: Supplementary file 1 [file nanomaterials-16-00008-s001.zip]

Archive with 1 entries (1 files):
- nanomaterials-4047784-supplementary.pdf
